# Supplementary material for: Unregulated introduced fish (Perca fluviatilis Linnaeus, 1758) is host to zoonotic parasites in a small Mediterranean island
Source: Parasitol Res. 2024 Jun 20;123(6):247. doi: 10.1007/s00436-024-08264-4 (PMC11186876; doi:10.1007/s00436-024-08264-4)
Supplement: Supplementary file 1 — Supplementary file1 (XLSX 18.4 KB) [file 436_2024_8264_MOESM1_ESM.xlsx]

## Sheet: Feuil1
Article title: Unregulated introduced fish (Perca fluviatilis Linnaeus, 1758) is host to zoonotic parasites in a small Mediterranean island
Journal : Parasitology Research
Authors : Anaïs Esposito, Gaël P.J. Denys, Vincent Haÿ, Paul-Jean Agostini, Joséphine Foata, Yann Quilichini
Corresponding author : AE, esposito_a@univ-corse.fr, Unité Mixte de Recherche Sciences Pour l′Environnement (UMR 6134 CNRS – Université de Corse Pascal Paoli), 20250 Corte, France
Supplementary data 1 Molecular framework for COI and ITS comparison
Marker	GenBank Accession number	Parasite species	Country	Host species	Source
COI	AM086693	Xiphinema citricolum	USA		Lazarova et al. 2006
COI	GQ215600	Eustrongylides sp	China	Odontobutis obscura	Xiong et al. 2013
COI	GQ215639	Eustrongylides sp	China	Monopterus albus	Xiong et al. 2013
ITS	JF718623	Clinostomum complanatum	Italy	Squalius cephalus	Caffara et al. 2011
ITS	JF718624	Clinostomum complanatum	Italy	Lepomis gibbosus	Caffara et al. 2011
ITS	JF718629	Clinostomum complanatum	Italy	Barbus barbus	Caffara et al. 2011
ITS	JF718631	Clinostomum marginatum	Canada	Micropterus salmoides	Caffara et al. 2011
ITS	JF718632	Clinostomum marginatum	Canada	Ambloplites rupestris	Caffara et al. 2011
ITS	JF718633	Clinostomum marginatum	Canada	Ambloplites rupestris	Caffara et al. 2011
ITS	JF718634	Clinostomum marginatum	Canada	Perca flavescens	Caffara et al. 2011
ITS	JF718635	Clinostomum marginatum	Canada	Ardea herodias	Caffara et al. 2011
ITS	JF718636	Clinostomum marginatum	Canada	Ardea herodias	Caffara et al. 2011
ITS	JF718641	Clinostomum marginatum	Canada	Perca flavescens	Caffara et al. 2011
ITS	JN108032	Clinostomum marginatum	Canada	Etheostoma marginatum	Caffara et al. 2011
ITS	JX631045	Clinostomum marginatum	Mexico	Ardea alba	Sereno-Uribe et al. 2013
ITS	JX631046	Clinostomum marginatum	Mexico	Ardea alba	Sereno-Uribe et al. 2013
ITS	JX631047	Clinostomum marginatum	Mexico	Ardea alba	Sereno-Uribe et al. 2013
ITS	JX631048	Clinostomum marginatum	Mexico	Ardea alba	Sereno-Uribe et al. 2013
ITS	JX631049	Clinostomum marginatum	Mexico	Ardea alba	Sereno-Uribe et al. 2013
ITS	JX631050	Clinostomum tataxumui	Mexico	Dormitator maculatus	Sereno-Uribe et al. 2013
ITS	JX631051	Clinostomum tataxumui	Mexico	Dormitator maculatus	Sereno-Uribe et al. 2013
ITS	JX631052	Clinostomum tataxumui	Mexico	Dormitator maculatus	Sereno-Uribe et al. 2013
ITS	JX631053	Clinostomum tataxumui	Mexico	Dormitator maculatus	Sereno-Uribe et al. 2013
ITS	JX631054	Clinostomum tataxumui	Mexico	Dormitator maculatus	Sereno-Uribe et al. 2013
ITS	JX631055	Clinostomum tataxumui	Mexico	Dormitator maculatus	Sereno-Uribe et al. 2013
ITS	JX631056	Clinostomum tataxumui	Mexico	Dormitator maculatus	Sereno-Uribe et al. 2013
ITS	JX631057	Clinostomum tataxumui	Mexico	Dormitator maculatus	Sereno-Uribe et al. 2013
ITS	JX631058	Clinostomum tataxumui	Mexico	Dormitator maculatus	Sereno-Uribe et al. 2013
ITS	JX631059	Clinostomum tataxumui	Mexico	Ardea herodias	Sereno-Uribe et al. 2013
ITS	JX631060	Clinostomum tataxumui	Mexico	Ardea herodias	Sereno-Uribe et al. 2013
ITS	JX631061	Clinostomum tataxumui	Mexico	Ardea herodias	Sereno-Uribe et al. 2013
ITS	JX631062	Clinostomum tataxumui	Mexico	Ardea herodias	Sereno-Uribe et al. 2013
ITS	JX631063	Clinostomum tataxumui	Mexico	Ardea herodias	Sereno-Uribe et al. 2013
ITS	JX631064	Clinostomum tataxumui	Mexico	Dormitator maculatus	Sereno-Uribe et al. 2013
ITS	JX631065	Clinostomum tataxumui	Mexico	Dormitator maculatus	Sereno-Uribe et al. 2013
ITS	JX631066	Clinostomum tataxumui	Mexico	Dormitator maculatus	Sereno-Uribe et al. 2013
ITS	JX631067	Clinostomum tataxumui	Mexico	Dormitator maculatus	Sereno-Uribe et al. 2013
ITS	JX631068	Clinostomum tataxumui	Mexico	Dormitator maculatus	Sereno-Uribe et al. 2013
ITS	JX631069	Clinostomum tataxumui	Mexico	Dormitator latifrons	Sereno-Uribe et al. 2013
ITS	JX631070	Clinostomum tataxumui	Mexico	Dormitator latifrons	Sereno-Uribe et al. 2013
ITS	JX631071	Clinostomum tataxumui	Mexico	Dormitator latifrons	Sereno-Uribe et al. 2013
ITS	JX631072	Clinostomum tataxumui	Mexico	Dormitator latifrons	Sereno-Uribe et al. 2013
ITS	JX631073	Clinostomum tataxumui	Mexico	Ardea alba	Sereno-Uribe et al. 2013
ITS	JX631074	Clinostomum marginatum	Mexico	Characodon lateralis	Sereno-Uribe et al. 2013
ITS	JX631075	Clinostomum marginatum	Mexico	Characodon lateralis	Sereno-Uribe et al. 2013
ITS	JX631076	Clinostomum marginatum	Mexico	Characodon lateralis	Sereno-Uribe et al. 2013
ITS	JX631077	Clinostomum marginatum	Mexico	Characodon lateralis	Sereno-Uribe et al. 2013
ITS	JX631078	Clinostomum marginatum	Mexico	Characodon lateralis	Sereno-Uribe et al. 2013
ITS	JX631079	Clinostomum marginatum	Mexico	Characodon lateralis	Sereno-Uribe et al. 2013
ITS	JX631080	Clinostomum marginatum	Mexico	Characodon lateralis	Sereno-Uribe et al. 2013
ITS	JX631081	Clinostomum marginatum	Mexico	Characodon lateralis	Sereno-Uribe et al. 2013
ITS	JX631082	Clinostomum marginatum	Mexico	Characodon lateralis	Sereno-Uribe et al. 2013
ITS	JX631083	Clinostomum marginatum	Mexico	Characodon lateralis	Sereno-Uribe et al. 2013
ITS	JX631084	Clinostomum marginatum	Mexico	Characodon lateralis	Sereno-Uribe et al. 2013
ITS	JX631085	Clinostomum marginatum	Mexico	Characodon lateralis	Sereno-Uribe et al. 2013
ITS	JX631087	Clinostomum marginatum	Mexico	Cyprinodon meeki	Sereno-Uribe et al. 2013
ITS	JX631088	Clinostomum marginatum	Mexico	Catostomus nebuliferus	Sereno-Uribe et al. 2013
ITS	JX631089	Clinostomum marginatum	Mexico	Catostomus sp	Sereno-Uribe et al. 2013
ITS	JX631090	Clinostomum marginatum	Mexico	Neotropis sp	Sereno-Uribe et al. 2013
ITS	JX631091	Clinostomum marginatum	Mexico	Catostomus nebuliferus	Sereno-Uribe et al. 2013
ITS	JX631092	Clinostomum marginatum	Mexico	Catostomus nebuliferus	Sereno-Uribe et al. 2013
ITS	JX631093	Clinostomum marginatum	Mexico	Neotropis sp	Sereno-Uribe et al. 2013
ITS	JX631094	Clinostomum marginatum	Mexico	Neotropis sp	Sereno-Uribe et al. 2013
ITS	JX631095	Clinostomum marginatum	Mexico	Neotropis sp	Sereno-Uribe et al. 2013
ITS	JX631096	Clinostomum marginatum	Mexico	Ardea alba	Sereno-Uribe et al. 2013
ITS	JX631097	Clinostomum marginatum	Mexico	Ardea alba	Sereno-Uribe et al. 2013
ITS	JX631098	Clinostomum marginatum	Mexico	Ardea alba	Sereno-Uribe et al. 2013
ITS	JX631099	Clinostomum marginatum	Mexico	Ardea alba	Sereno-Uribe et al. 2013
ITS	JX631100	Clinostomum marginatum	Mexico	Ardea alba	Sereno-Uribe et al. 2013
ITS	JX631107	Clinostomum tataxumui	Mexico	Dormitator latifrons	Sereno-Uribe et al. 2013
ITS	JX631108	Clinostomum tataxumui	Mexico	Ardea alba	Sereno-Uribe et al. 2013
ITS	JX631109	Clinostomum tataxumui	Mexico	Ardea alba	Sereno-Uribe et al. 2013
ITS	JX631110	Clinostomum tataxumui	Mexico	Ardea alba	Sereno-Uribe et al. 2013
ITS	JX631111	Clinostomum tataxumui	Mexico	Ardea alba	Sereno-Uribe et al. 2013
ITS	JX631112	Clinostomum tataxumui	Mexico	Ardea alba	Sereno-Uribe et al. 2013
ITS	JX631113	Clinostomum tataxumui	Mexico	Ardea alba	Sereno-Uribe et al. 2013
ITS	JX631114	Clinostomum tataxumui	Mexico	Ardea alba	Sereno-Uribe et al. 2013
ITS	JX631115	Clinostomum tataxumui	Mexico	Ardea alba	Sereno-Uribe et al. 2013
ITS	JX631116	Clinostomum tataxumui	Mexico	Ardea alba	Sereno-Uribe et al. 2013
ITS	JX631117	Clinostomum tataxumui	Mexico	Ardea alba	Sereno-Uribe et al. 2013
ITS	JX631118	Clinostomum tataxumui	Mexico	Dormitator maculatus	Sereno-Uribe et al. 2013
ITS	JX631119	Clinostomum tataxumui	Mexico	Dormitator maculatus	Sereno-Uribe et al. 2013
ITS	JX631120	Clinostomum tataxumui	Mexico	Dormitator maculatus	Sereno-Uribe et al. 2013
ITS	JX631121	Clinostomum tataxumui	Mexico	Dormitator maculatus	Sereno-Uribe et al. 2013
ITS	JX631122	Clinostomum tataxumui	Mexico	Dormitator latifrons	Sereno-Uribe et al. 2013
ITS	JX631123	Clinostomum tataxumui	Mexico	Dormitator latifrons	Sereno-Uribe et al. 2013
ITS	JX631124	Clinostomum tataxumui	Mexico	Dormitator latifrons	Sereno-Uribe et al. 2013
ITS	JX631125	Clinostomum tataxumui	Mexico	Dormitator latifrons	Sereno-Uribe et al. 2013
ITS	JX631126	Clinostomum tataxumui	Mexico	Dormitator latifrons	Sereno-Uribe et al. 2013
ITS	JX631127	Clinostomum tataxumui	Mexico	Ardea herodias	Sereno-Uribe et al. 2013
ITS	JX631128	Clinostomum tataxumui	Mexico	Ardea herodias	Sereno-Uribe et al. 2013
ITS	JX631129	Clinostomum tataxumui	Mexico	Ardea herodias	Sereno-Uribe et al. 2013
ITS	JX631130	Clinostomum tataxumui	Mexico	Ardea herodias	Sereno-Uribe et al. 2013
ITS	JX631131	Clinostomum tataxumui	Mexico	Dormitator maculatus	Sereno-Uribe et al. 2013
ITS	JX631132	Clinostomum tataxumui	Mexico	Dormitator maculatus	Sereno-Uribe et al. 2013
ITS	JX631133	Clinostomum tataxumui	Mexico	Dormitator maculatus	Sereno-Uribe et al. 2013
ITS	JX631134	Clinostomum tataxumui	Mexico	Tigrisoma mexicanum	Sereno-Uribe et al. 2013
ITS	JX631135	Clinostomum tataxumui	Mexico	Tigrisoma mexicanum	Sereno-Uribe et al. 2013
ITS	JX631136	Clinostomum tataxumui	Mexico	Tigrisoma mexicanum	Sereno-Uribe et al. 2013
ITS	JX631137	Clinostomum tataxumui	Mexico	Petenia splendida	Sereno-Uribe et al. 2013
ITS	JX631138	Clinostomum tataxumui	Mexico	Petenia splendida	Sereno-Uribe et al. 2013
ITS	JX631139	Clinostomum tataxumui	Mexico	Petenia splendida	Sereno-Uribe et al. 2013
ITS	JX631140	Clinostomum tataxumui	Mexico	Petenia splendida	Sereno-Uribe et al. 2013
COI	KJ925005	Eustrongylides sp	China	Monopterus albus	Tang unpublished data
ITS	KU963206	Eustrongylides excisus	Iran	Esox lucius	Youssefi et al. 2023
ITS	LC483163	Clinostomum complanatum	Japan	Oryzias sakaizumii	Nitta & Ishikawa 2019
ITS	MF741713	Clinostomum complanatum	China	Myxocyprinus asiaticus	Li et al. 2018
ITS	MF741714	Clinostomum complanatum	China	Myxocyprinus asiaticus	Li et al. 2018
ITS	MF741715	Clinostomum complanatum	China	Myxocyprinus asiaticus	Li et al. 2018
ITS	MF741716	Clinostomum complanatum	China	Myxocyprinus asiaticus	Li et al. 2018
ITS	MF741717	Clinostomum complanatum	China	Myxocyprinus asiaticus	Li et al. 2018
ITS	MF741718	Clinostomum complanatum	China	Myxocyprinus asiaticus	Li et al. 2018
ITS	MF741719	Clinostomum complanatum	China	Myxocyprinus asiaticus	Li et al. 2018
ITS	MF741720	Clinostomum complanatum	China	Myxocyprinus asiaticus	Li et al. 2018
ITS	MF741721	Clinostomum complanatum	China	Myxocyprinus asiaticus	Li et al. 2018
ITS	MF741722	Clinostomum complanatum	China	Myxocyprinus asiaticus	Li et al. 2018
ITS	MF741723	Clinostomum complanatum	China	Myxocyprinus asiaticus	Li et al. 2018
ITS	MF741724	Clinostomum complanatum	China	Myxocyprinus asiaticus	Li et al. 2018
ITS	MF741725	Clinostomum complanatum	China	Myxocyprinus asiaticus	Li et al. 2018
ITS	MF741726	Clinostomum complanatum	China	Myxocyprinus asiaticus	Li et al. 2018
ITS	MF741727	Clinostomum complanatum	China	Myxocyprinus asiaticus	Li et al. 2018
ITS	MF741728	Clinostomum complanatum	China	Myxocyprinus asiaticus	Li et al. 2018
ITS	MF741729	Clinostomum complanatum	China	Myxocyprinus asiaticus	Li et al. 2018
ITS	MF741730	Clinostomum complanatum	China	Myxocyprinus asiaticus	Li et al. 2018
ITS	MF741731	Clinostomum complanatum	China	Myxocyprinus asiaticus	Li et al. 2018
ITS	MF741732	Clinostomum complanatum	China	Myxocyprinus asiaticus	Li et al. 2018
ITS	MF741733	Clinostomum complanatum	China	Myxocyprinus asiaticus	Li et al. 2018
ITS	MF741734	Clinostomum complanatum	China	Myxocyprinus asiaticus	Li et al. 2018
ITS	MF741735	Clinostomum complanatum	China	Myxocyprinus asiaticus	Li et al. 2018
ITS	MF741736	Clinostomum complanatum	China	Myxocyprinus asiaticus	Li et al. 2018
ITS	MF741737	Clinostomum complanatum	China	Myxocyprinus asiaticus	Li et al. 2018
ITS	MF741738	Clinostomum complanatum	China	Myxocyprinus asiaticus	Li et al. 2018
ITS	MF741739	Clinostomum complanatum	China	Myxocyprinus asiaticus	Li et al. 2018
ITS	MH845233	Clinostomum complanatum	Iran		Maleki et al. 2018
ITS	MH845234	Clinostomum complanatum	Iran		Maleki et al. 2018
ITS	MH845235	Clinostomum complanatum	Iran		Maleki et al. 2018
ITS	MH845236	Clinostomum complanatum	Iran		Maleki et al. 2018
COI	MK013341	Eustrongylides excisus	Turkey	Sander lucioperca	Pekmezci et al. 2021
ITS	MK796829	Clinostomum complanatum	Romania	Scardinius erythrophthalmus	Locke et al. 2019
ITS	MK796830	Clinostomum complanatum	Romania	Perca fluviatilis	Locke et al. 2019
ITS	MK811210	Clinostomum complanatum	Italy	Squalius cephalus	Locke et al. 2019
COI	PP887879	Eustrongylides sp	Corsica	Perca fluviatilis	This study
COI	PP887880	Eustrongylides sp	Corsica	Perca fluviatilis	This study
COI	PP887881	Eustrongylides sp	Corsica	Perca fluviatilis	This study
COI	PP887882	Eustrongylides sp	Corsica	Perca fluviatilis	This study
COI	PP887883	Eustrongylides sp	Corsica	Perca fluviatilis	This study
COI	PP887884	Eustrongylides sp	Corsica	Perca fluviatilis	This study
COI	PP887885	Eustrongylides sp	Corsica	Perca fluviatilis	This study
COI	PP887886	Eustrongylides sp	Corsica	Perca fluviatilis	This study
COI	PP887887	Eustrongylides sp	Corsica	Perca fluviatilis	This study
ITS	PP888044	Eustrongylides sp	Corsica	Perca fluviatilis	This study
ITS	PP888045	Eustrongylides sp	Corsica	Perca fluviatilis	This study
ITS	PP888046	Eustrongylides sp	Corsica	Perca fluviatilis	This study
ITS	PP888047	Eustrongylides sp	Corsica	Perca fluviatilis	This study
ITS	PP888048	Eustrongylides sp	Corsica	Perca fluviatilis	This study
ITS	PP888049	Eustrongylides sp	Corsica	Perca fluviatilis	This study
ITS	PP888050	Eustrongylides sp	Corsica	Perca fluviatilis	This study
ITS	PP888051	Eustrongylides sp	Corsica	Perca fluviatilis	This study
ITS	PP888052	Eustrongylides sp	Corsica	Perca fluviatilis	This study
ITS	PP888083	Clinostomum complanatum	Corsica	Perca fluviatilis	This study
ITS	PP888084	Clinostomum complanatum	Corsica	Perca fluviatilis	This study
ITS	PP888085	Clinostomum complanatum	Corsica	Perca fluviatilis	This study
ITS	PP888086	Clinostomum complanatum	Corsica	Perca fluviatilis	This study
ITS	PP888087	Clinostomum complanatum	Corsica	Perca fluviatilis	This study
ITS	PP888088	Clinostomum complanatum	Corsica	Perca fluviatilis	This study
ITS	PP888089	Clinostomum complanatum	Corsica	Perca fluviatilis	This study
ITS	PP888090	Clinostomum complanatum	Corsica	Perca fluviatilis	This study
ITS	PP888091	Clinostomum complanatum	Corsica	Perca fluviatilis	This study
ITS	PP888092	Clinostomum complanatum	Corsica	Perca fluviatilis	This study
